# Supplementary material for: Long-Term Breastfeeding: Protective Effects Against Triple-Negative Breast Cancer and the Role of the Breast Microbiota
Source: Pathogens. 2025 Sep 18;14(9):946. doi: 10.3390/pathogens14090946 (PMC12473010; doi:10.3390/pathogens14090946)
Supplement: Supplementary file 1 [file pathogens-14-00946-s001.zip]

Archive with 1 entries (1 files):
- pathogens-3825423-supplementary.pdf
